# Supplementary material for: Clinical features and genetic spectrum of Chinese patients with hereditary spastic paraplegia: A 14-year study
Source: Front Genet. 2023 Feb 27;14:1085442. doi: 10.3389/fgene.2023.1085442 (PMC10008886; doi:10.3389/fgene.2023.1085442)
Supplement: Supplementary file 2 [file DataSheet1.XLSX]

## Sheet: Sheet1
Gene Name
AAAS
AARS1
ABCA1
ABCD1
ABHD12
ABL2
ACE
ACER3
ACO2
ACOX1
ACSL6
ACSM3
ACTA1
ACTA2
ACVR1B
ACVRL1
ADA2
ADAM9
ADAR
ADCY5
ADRA2C
ADRB2
AFG3L2
AGBL5
AGPAT2
AGRN
AGT
AGXT
AHNAK2
AIFM1
AIFM1
ALAD
ALDH18A1
ALDH2
ALOX5
ALPK1
ALS2
AMACR
AMPD2
ANG
AP1S1
AP4B1
AP4E1
AP4M1
AP4S1
AP5Z1
APC
APCS
APOA2
APOE
APTX
AR
ARG1
ATHGEF10
ARHGEF28
ARL6IP1
ARSA
ARSI
ASCC1
ASXL1
ATAD3A
ATG7
ATL1
ATL3
ATM
ATP13A2
ATP1A1
ATP2B4
ATP5F1E
ATP7A
APT7B
ATRX
ATXN1
ATXN2
ATXN3
B4GALNT1
BAG3
BCAT1
BCL10
BCL2
BCL7A
BCOR
BCS1L
BDP1
BICD2
BMP2
BRAF
BSCL2
BTNL2
C19ORF12
C1ORF194
C1QBP
C6
CA2
CACNA1D
CADM3
CALR
CAPN1
CAPN5
CASP12
CAV1
CAVIN1
CBLIF
CCD88A
CCL2
CCL5
CCNQ
CCR2
CCR5
CCT5
CD55
CD59
CFTR
CHEK2
CISD2
CLCN1
CNGB1
CNTNAP1
CNTNAP2
COA7
COASY
COL2A1
COL3A1
COL7A1
COQ4
COQ7
COX6A1
CP
CPOX
CPOX
CPT1C
CRX
CRTC1
CTDP1
CTSD
CUBN
CWC27
CXCR4
CYP11B2
CYP1B1
CYP27A1
CYP2C9
CYP2U1
CYP7B1
DARS2
DAZ1
DAZL
DCAF17
DCAF8
DCTN1
DDB2
DDHD1
DDHD2
DEGS1
DGAT2
DGUOK
DHH
DHTKD1
DMD
DMD
DMXL2
DNAJB2
DNAJC3
DNM1L
DNM2
DNMT1
DRD4
DRP2
DST
DSTYK
DYNC1H1
ECHS1
EDN1
EGR2
EIF2B5
ELAVL4
ELN
ELOVL1
ELOVL4
ELOVL5
ELP1
ENG
ENO1
ENTPD1
EPHX2
ERBB2
ERCC1
ERCC3
ERCC2
ERCC4
ERCC5
ERCC6
ERCC8
ERLIN1
ERLIN2
EXOSC3
XT1
EXT2
EYS
FA2H
FAH
FAM126A
FAR1
FARS2
FAS
FBLN5
FBN1
FBXO38
FCGR3B
FGD4
FGF14
FGF23
FGFR1
FGFR2
FGFR4
FIG4
FLNC
FLRT1
FMR1
FOXRED1
FSHR
FTL
FUCA1
FUT2
FXN
FZD4
GAA
GALC
GAN
GARS1
GBA
GBA2
GBE1
GCDH
GCH1
GCK
GCLC
GDAP1
GDF2
GHR
GHRH
GJA1
GJB1
GJB3
GJC2
GLA
GLE1
GNAI2
GNB4
GPR143
GPT2
CRHPR
GSN
GTF2E2
GTF2H5
GUCY2D
HACE1
HADH
HADHA
HADHB
HARS1
HBD
HBEGF
HDAC8
HFE
HINT1
HK1
HLA-B
HLA-DPB1
HLA-DQA1
HLA-DQB1
HLA-DRB1
HBS
HOGA1
HOXD10
HPDL
HSD17B4
HSD3B7
HSPB1
HSPB3
HSPB8
HSPD1
IARS2
IBA7
IFIH1
IFNA1
IFRD1
IFT43
IGBP1
IGHBP2
IL6
INF2
INS
INSR
INTS8
IRF1
IRS1
ITGA2B
ITGA4
ITGB3
ITIH4
ITPR3
JAG1
JAK2
JPH1
KARS1
KCN2
KCNJ10
KCNA2
KCNJ10
KCNQ2
KDM5C
KIDINS220
KIF1A
KIF1B
KIF1C
KIF24
KIF5A
KLC2
KLHDC8B
KLHL14
KRAS
L1CAM
LAMA2
LAMB1
LDB3
LDLR
LDLRAP1
LEG1
LGI4
LITAF
LMNA
LMNB1
LOX
LPAR1
LPP
LRP5
LRPPRC
LRSAM1
LYST
MAD1L1
MAG
MAML2
MAN2B1
MANBA
MAP2K1
MARS1
MAT1A
MCM3AP
MECP2
MED25
MEN1
MERTK
METAP1
MFAP5
MFF
MFN2
MGP
MICAL1
MICU1
MME
MM2
MOCS1
MOCS2
MPC1
MPL
MPLKIP
MPO
MPV17
MPZ
MTFMT
MTHFR
MTMR14
MTMR2
MTRFR
MTTP
MX11
MYB
MYD88
MYF6
MYH11
MYH14
MYLK
MYOC
MYOT
NAGA
NAGLU
NDP
NDRG1
NDUFA1
NDUFA10
NDUFA11
NDUFA12
NDUFA13
NDUFA2
NDUFA6
NDUFA9
NDUFAF1
NDUFAF2
NDUFAF3
NDUFAF4
NDUFAF6
NDUFB3
NDUFB8
NDUFS1
NDUFS2
NDUFS3
NDUFS4
NDUFS7
NDUFS8
NDUFV1
NDUFV2
NEFH
NEFL
NF1
NF2
NFASC
NFU1
NGF
NGLY1
NIPA1
NIPBL
NOS3
NOTCH2
NOTCH2NLC
NOTCH3
NOX4
NPHP3
NPR3
NQO1
NRL
NT5C2
NTRK1
NXF3
OCLN
OPA1
OPA3
OSTM1
PANK2
PAX3
PAX6
PCYT1A
PCYT2
PDE4D
PDE6B
PDHX
PDK3
PDSS1
PDXK
PDYN
PEX10
PEX12
PEX2
PEX3
PEX5
PEX7
PFKL
PHB2
PHF6
PHKG2
PHYH
PI4K2A
PI4KA
PIGL
PIGN
PIK3R5
PLA2G6
PLCB2
PLEKHG5
PLP1
PML
PMM2
PMP2
PMP22
PNKP
PNPLA6
POC1B
POLG
POLG2
POLR3A
PON1
PON2
PPARA
PPOX
PPP1CB
PPP1R17
PPP2R2B
PRDM12
PRICKLE1
PRKAR1A
PRKCA
PRKG1
PRNP
PROM1
PRPH2
PRPS1
PRX
PSAP
RAB18
RAB3GAP1
RAB3GAP2
RAB7A
RAD21
RAD54L
RAT1
RAP1GDS1
RASA1
RBBP8
RBP4
RDH5
REEP1
REEP2
RETREG1
RHO
RLBP1
RMND1
RNASEH2A
RNF113A
RNF168
RP1
RRAS2
RRM2B
RTN2
RYR1
SACS
SAMHD1
SAR1B
SBF1
SBF2
SCN10A
SCN11A
SCN9A
SCO2
SCP2
SCYL1
SDHA
SELENOI
SEMA4A
SEPTIN9
SEMA5A
SERAC1
SERPINA3
SERPINE1
SERPING1
SETX
SGPL1
SH2B3
SH3BP4
SH3TC2
SIGMAR1
SIL1
SKIV2L
SLC12A6
SLC16A2
SCL25A15
SLC25A19
SLC25A4
SLC25A46
SCL2A1
SLC30A10
SLC33A1
SLC46A1
SLC52A2
SLC52A3
SLC5A7
SLC9A3R1
SMC1A
SMC3
SMPD1
SNAP29
SORD
SOX10
SPART
SPAST
SPG11
SPG21
SPG7
SPTBN4
SPTLC1
SPTLC2
SPTLC3
SS18
SSTR5
STK11
STUB1
STXBP1
SUCLA2
SUMF1
SURF1
SYNE1
SYT2
TACO1
TBC1D20
TBC1D24
TBCE
TBL1XT1
TDGF1
TDP1
TECPR2
TFG
TGFB2
TGFB3
TGFBR1
TGFBR2
TH
THPO
THRB
TIMMDC1
TMEM126A
TMEM126B
TMPRSS6
TNF
TOE1
TOP2A
TOR1A
TP73
TPI1
TPRKB
TREM2
TREX1
TRIM2
TRIP4
TRPV4
TSHR
TTBK2
TTC37
TTR
TUBB3
TUBB4A
TWNK
TXN2
TYMP
TYROBP
UBAP1
UBE2A
UBE2B
UBTF
UCHL1
UNC119
UNC80
USH2A
USPB
VAMP1
VACAN
VCP
VHL
VIL1
VPS14A
VPS13B
VPS143D
VPS37A
WARS1
WAS
WASHC5
WDR45
WDR45B
WDR48
WFS1
WIPF1
WNK1
WNT3
XK
XPA
XPC
XRCC4
YARS1
ZBTB16
ZFR
ZFYVE26
ZFYVE27
ZNF513
ZNHIT3
